# Supplementary material for: Water–glycan interactions drive the SARS-CoV-2 spike dynamics: insights into glycan-gate control and camouflage mechanisms
Source: Chem Sci. 2024 Aug 23;15(35):14177–87. doi: 10.1039/d4sc04364b (PMC11359970; doi:10.1039/d4sc04364b)
Supplement: SC-015-D4SC04364B-s002 [file SC-015-D4SC04364B-s002.zip]

Archive with 278 entries (270 files):
- torsion_fit/AFUC/
- torsion_fit/AFUC/Fuc.xyz
- torsion_fit/AFUC/torsion_fitting-11-5-6-12.png
- torsion_fit/AFUC/torsion_fitting-11-5-6-3.png
- torsion_fit/AFUC/torsion_fitting-11-5-6-8.png
- torsion_fit/AFUC/torsion_fitting-11-5-7-13.png
- torsion_fit/AFUC/torsion_fitting-11-5-7-4.png
- torsion_fit/AFUC/torsion_fitting-11-5-7-9.png
- torsion_fit/AFUC/torsion_fitting-12-6-8-1.png
- torsion_fit/AFUC/torsion_fitting-12-6-8-10.png
- torsion_fit/AFUC/torsion_fitting-12-6-8-14.png
- torsion_fit/AFUC/torsion_fitting-13-7-9-1.png
- torsion_fit/AFUC/torsion_fitting-13-7-9-15.png
- torsion_fit/AFUC/torsion_fitting-14-8-10-16.png
- torsion_fit/AFUC/torsion_fitting-1-8-10-16.png
- torsion_fit/AFUC/torsion_fitting-19-2-5-11.png
- torsion_fit/AFUC/torsion_fitting-19-2-5-6.png
- torsion_fit/AFUC/torsion_fitting-19-2-5-7.png
- torsion_fit/AFUC/torsion_fitting-20-3-6-12.png
- torsion_fit/AFUC/torsion_fitting-20-3-6-5.png
- torsion_fit/AFUC/torsion_fitting-20-3-6-8.png
- torsion_fit/AFUC/torsion_fitting-21-4-7-13.png
- torsion_fit/AFUC/torsion_fitting-21-4-7-5.png
- torsion_fit/AFUC/torsion_fitting-21-4-7-9.png
- torsion_fit/AFUC/torsion_fitting-2-5-6-12.png
- torsion_fit/AFUC/torsion_fitting-2-5-6-3.png
- torsion_fit/AFUC/torsion_fitting-2-5-6-8.png
- torsion_fit/AFUC/torsion_fitting-2-5-7-13.png
- torsion_fit/AFUC/torsion_fitting-2-5-7-4.png
- torsion_fit/AFUC/torsion_fitting-2-5-7-9.png
- torsion_fit/AFUC/torsion_fitting-3-6-8-1.png
- torsion_fit/AFUC/torsion_fitting-3-6-8-10.png
- torsion_fit/AFUC/torsion_fitting-3-6-8-14.png
- torsion_fit/AFUC/torsion_fitting-4-7-9-1.png
- torsion_fit/AFUC/torsion_fitting-4-7-9-15.png
- torsion_fit/AFUC/torsion_fitting-5-6-8-1.png
- torsion_fit/AFUC/torsion_fitting-5-6-8-10.png
- torsion_fit/AFUC/torsion_fitting-5-6-8-14.png
- torsion_fit/AFUC/torsion_fitting-5-7-9-1.png
- torsion_fit/AFUC/torsion_fitting-5-7-9-15.png
- torsion_fit/AFUC/torsion_fitting-6-5-7-13.png
- torsion_fit/AFUC/torsion_fitting-6-5-7-4.png
- torsion_fit/AFUC/torsion_fitting-6-5-7-9.png
- torsion_fit/AFUC/torsion_fitting-6-8-10-16.png
- torsion_fit/AFUC/torsion_fitting-7-5-6-12.png
- torsion_fit/AFUC/torsion_fitting-7-5-6-3.png
- torsion_fit/AFUC/torsion_fitting-7-5-6-8.png
- torsion_fit/AFUC/torsion_fitting-8-1-9-15.png
- torsion_fit/AFUC/torsion_fitting-8-1-9-7.png
- torsion_fit/AFUC/torsion_fitting-9-1-8-10.png
- torsion_fit/AFUC/torsion_fitting-9-1-8-14.png
- torsion_fit/AFUC/torsion_fitting-9-1-8-6.png
- torsion_fit/BGAL/
- torsion_fit/BGAL/Gal.xyz
- torsion_fit/BGAL/torsion_fitting-10-1-8-11.png
- torsion_fit/BGAL/torsion_fitting-10-1-8-14.png
- torsion_fit/BGAL/torsion_fitting-10-1-8-6.png
- torsion_fit/BGAL/torsion_fitting-12-6-7-13.png
- torsion_fit/BGAL/torsion_fitting-12-6-7-3.png
- torsion_fit/BGAL/torsion_fitting-12-6-7-9.png
- torsion_fit/BGAL/torsion_fitting-12-6-8-1.png
- torsion_fit/BGAL/torsion_fitting-12-6-8-11.png
- torsion_fit/BGAL/torsion_fitting-12-6-8-14.png
- torsion_fit/BGAL/torsion_fitting-13-7-9-10.png
- torsion_fit/BGAL/torsion_fitting-13-7-9-15.png
- torsion_fit/BGAL/torsion_fitting-13-7-9-4.png
- torsion_fit/BGAL/torsion_fitting-14-8-11-17.png
- torsion_fit/BGAL/torsion_fitting-14-8-11-5.png
- torsion_fit/BGAL/torsion_fitting-15-9-10-1.png
- torsion_fit/BGAL/torsion_fitting-15-9-10-16.png
- torsion_fit/BGAL/torsion_fitting-1-8-11-17.png
- torsion_fit/BGAL/torsion_fitting-1-8-11-5.png
- torsion_fit/BGAL/torsion_fitting-19-2-6-12.png
- torsion_fit/BGAL/torsion_fitting-19-2-6-7.png
- torsion_fit/BGAL/torsion_fitting-19-2-6-8.png
- torsion_fit/BGAL/torsion_fitting-20-3-7-13.png
- torsion_fit/BGAL/torsion_fitting-20-3-7-6.png
- torsion_fit/BGAL/torsion_fitting-20-3-7-9.png
- torsion_fit/BGAL/torsion_fitting-21-4-9-10.png
- torsion_fit/BGAL/torsion_fitting-21-4-9-15.png
- torsion_fit/BGAL/torsion_fitting-21-4-9-7.png
- torsion_fit/BGAL/torsion_fitting-22-5-11-17.png
- torsion_fit/BGAL/torsion_fitting-22-5-11-8.png
- torsion_fit/BGAL/torsion_fitting-2-6-7-13.png
- torsion_fit/BGAL/torsion_fitting-2-6-7-3.png
- torsion_fit/BGAL/torsion_fitting-2-6-7-9.png
- torsion_fit/BGAL/torsion_fitting-2-6-8-1.png
- torsion_fit/BGAL/torsion_fitting-2-6-8-11.png
- torsion_fit/BGAL/torsion_fitting-2-6-8-14.png
- torsion_fit/BGAL/torsion_fitting-3-7-9-10.png
- torsion_fit/BGAL/torsion_fitting-3-7-9-15.png
- torsion_fit/BGAL/torsion_fitting-3-7-9-4.png
- torsion_fit/BGAL/torsion_fitting-4-9-10-1.png
- torsion_fit/BGAL/torsion_fitting-4-9-10-16.png
- torsion_fit/BGAL/torsion_fitting-6-7-9-10.png
- torsion_fit/BGAL/torsion_fitting-6-7-9-15.png
- torsion_fit/BGAL/torsion_fitting-6-7-9-4.png
- torsion_fit/BGAL/torsion_fitting-6-8-11-17.png
- torsion_fit/BGAL/torsion_fitting-6-8-11-5.png
- torsion_fit/BGAL/torsion_fitting-7-6-8-1.png
- torsion_fit/BGAL/torsion_fitting-7-6-8-11.png
- torsion_fit/BGAL/torsion_fitting-7-6-8-14.png
- torsion_fit/BGAL/torsion_fitting-7-9-10-1.png
- torsion_fit/BGAL/torsion_fitting-7-9-10-16.png
- torsion_fit/BGAL/torsion_fitting-8-1-10-16.png
- torsion_fit/BGAL/torsion_fitting-8-1-10-9.png
- torsion_fit/BGAL/torsion_fitting-8-6-7-13.png
- torsion_fit/BGAL/torsion_fitting-8-6-7-3.png
- torsion_fit/BGAL/torsion_fitting-8-6-7-9.png
- torsion_fit/BGLN/
- torsion_fit/BGLN/GlcNAc.xyz
- torsion_fit/BGLN/torsion_fitting-10-9-11-12.png
- torsion_fit/BGLN/torsion_fitting-10-9-11-13.png
- torsion_fit/BGLN/torsion_fitting-10-9-11-16.png
- torsion_fit/BGLN/torsion_fitting-10-9-17-18.png
- torsion_fit/BGLN/torsion_fitting-10-9-17-26.png
- torsion_fit/BGLN/torsion_fitting-11-13-15-24.png
- torsion_fit/BGLN/torsion_fitting-11-9-17-18.png
- torsion_fit/BGLN/torsion_fitting-11-9-17-26.png
- torsion_fit/BGLN/torsion_fitting-12-11-13-14.png
- torsion_fit/BGLN/torsion_fitting-12-11-13-15.png
- torsion_fit/BGLN/torsion_fitting-12-11-13-5.png
- torsion_fit/BGLN/torsion_fitting-12-11-16-25.png
- torsion_fit/BGLN/torsion_fitting-13-11-16-25.png
- torsion_fit/BGLN/torsion_fitting-13-5-7-23.png
- torsion_fit/BGLN/torsion_fitting-13-5-7-8.png
- torsion_fit/BGLN/torsion_fitting-14-13-15-24.png
- torsion_fit/BGLN/torsion_fitting-1-4-5-13.png
- torsion_fit/BGLN/torsion_fitting-1-4-5-6.png
- torsion_fit/BGLN/torsion_fitting-1-4-5-7.png
- torsion_fit/BGLN/torsion_fitting-16-11-13-14.png
- torsion_fit/BGLN/torsion_fitting-16-11-13-15.png
- torsion_fit/BGLN/torsion_fitting-16-11-13-5.png
- torsion_fit/BGLN/torsion_fitting-17-9-11-12.png
- torsion_fit/BGLN/torsion_fitting-17-9-11-13.png
- torsion_fit/BGLN/torsion_fitting-17-9-11-16.png
- torsion_fit/BGLN/torsion_fitting-2-1-4-22.png
- torsion_fit/BGLN/torsion_fitting-2-1-4-5.png
- torsion_fit/BGLN/torsion_fitting-22-4-5-13.png
- torsion_fit/BGLN/torsion_fitting-22-4-5-6.png
- torsion_fit/BGLN/torsion_fitting-22-4-5-7.png
- torsion_fit/BGLN/torsion_fitting-23-7-8-9.png
- torsion_fit/BGLN/torsion_fitting-26-17-18-28.png
- torsion_fit/BGLN/torsion_fitting-3-1-2-19.png
- torsion_fit/BGLN/torsion_fitting-3-1-4-22.png
- torsion_fit/BGLN/torsion_fitting-3-1-4-5.png
- torsion_fit/BGLN/torsion_fitting-4-1-2-19.png
- torsion_fit/BGLN/torsion_fitting-4-5-13-11.png
- torsion_fit/BGLN/torsion_fitting-4-5-13-14.png
- torsion_fit/BGLN/torsion_fitting-4-5-13-15.png
- torsion_fit/BGLN/torsion_fitting-4-5-7-23.png
- torsion_fit/BGLN/torsion_fitting-4-5-7-8.png
- torsion_fit/BGLN/torsion_fitting-5-13-15-24.png
- torsion_fit/BGLN/torsion_fitting-5-7-8-9.png
- torsion_fit/BGLN/torsion_fitting-6-5-13-11.png
- torsion_fit/BGLN/torsion_fitting-6-5-13-14.png
- torsion_fit/BGLN/torsion_fitting-6-5-13-15.png
- torsion_fit/BGLN/torsion_fitting-6-5-7-23.png
- torsion_fit/BGLN/torsion_fitting-6-5-7-8.png
- torsion_fit/BGLN/torsion_fitting-7-5-13-11.png
- torsion_fit/BGLN/torsion_fitting-7-5-13-14.png
- torsion_fit/BGLN/torsion_fitting-7-5-13-15.png
- torsion_fit/BGLN/torsion_fitting-7-8-9-10.png
- torsion_fit/BGLN/torsion_fitting-7-8-9-11.png
- torsion_fit/BGLN/torsion_fitting-7-8-9-17.png
- torsion_fit/BGLN/torsion_fitting-8-9-11-12.png
- torsion_fit/BGLN/torsion_fitting-8-9-11-13.png
- torsion_fit/BGLN/torsion_fitting-8-9-11-16.png
- torsion_fit/BGLN/torsion_fitting-8-9-17-18.png
- torsion_fit/BGLN/torsion_fitting-8-9-17-26.png
- torsion_fit/BGLN/torsion_fitting-9-11-13-14.png
- torsion_fit/BGLN/torsion_fitting-9-11-13-15.png
- torsion_fit/BGLN/torsion_fitting-9-11-13-5.png
- torsion_fit/BGLN/torsion_fitting-9-11-16-25.png
- torsion_fit/BGLN/torsion_fitting-9-17-18-28.png
- torsion_fit/BMAN-AMAN/
- torsion_fit/BMAN-AMAN/Man.xyz
- torsion_fit/BMAN-AMAN/torsion_fitting-10-1-8-11.png
- torsion_fit/BMAN-AMAN/torsion_fitting-10-1-8-14.png
- torsion_fit/BMAN-AMAN/torsion_fitting-10-1-8-6.png
- torsion_fit/BMAN-AMAN/torsion_fitting-12-6-7-13.png
- torsion_fit/BMAN-AMAN/torsion_fitting-12-6-7-3.png
- torsion_fit/BMAN-AMAN/torsion_fitting-12-6-7-9.png
- torsion_fit/BMAN-AMAN/torsion_fitting-12-6-8-1.png
- torsion_fit/BMAN-AMAN/torsion_fitting-12-6-8-11.png
- torsion_fit/BMAN-AMAN/torsion_fitting-12-6-8-14.png
- torsion_fit/BMAN-AMAN/torsion_fitting-13-7-9-10.png
- torsion_fit/BMAN-AMAN/torsion_fitting-13-7-9-15.png
- torsion_fit/BMAN-AMAN/torsion_fitting-13-7-9-4.png
- torsion_fit/BMAN-AMAN/torsion_fitting-14-8-11-17.png
- torsion_fit/BMAN-AMAN/torsion_fitting-14-8-11-5.png
- torsion_fit/BMAN-AMAN/torsion_fitting-15-9-10-1.png
- torsion_fit/BMAN-AMAN/torsion_fitting-15-9-10-16.png
- torsion_fit/BMAN-AMAN/torsion_fitting-1-8-11-17.png
- torsion_fit/BMAN-AMAN/torsion_fitting-1-8-11-5.png
- torsion_fit/BMAN-AMAN/torsion_fitting-19-2-6-12.png
- torsion_fit/BMAN-AMAN/torsion_fitting-19-2-6-7.png
- torsion_fit/BMAN-AMAN/torsion_fitting-19-2-6-8.png
- torsion_fit/BMAN-AMAN/torsion_fitting-20-3-7-13.png
- torsion_fit/BMAN-AMAN/torsion_fitting-20-3-7-6.png
- torsion_fit/BMAN-AMAN/torsion_fitting-20-3-7-9.png
- torsion_fit/BMAN-AMAN/torsion_fitting-21-4-9-10.png
- torsion_fit/BMAN-AMAN/torsion_fitting-21-4-9-15.png
- torsion_fit/BMAN-AMAN/torsion_fitting-21-4-9-7.png
- torsion_fit/BMAN-AMAN/torsion_fitting-22-5-11-17.png
- torsion_fit/BMAN-AMAN/torsion_fitting-22-5-11-8.png
- torsion_fit/BMAN-AMAN/torsion_fitting-2-6-7-13.png
- torsion_fit/BMAN-AMAN/torsion_fitting-2-6-7-3.png
- torsion_fit/BMAN-AMAN/torsion_fitting-2-6-7-9.png
- torsion_fit/BMAN-AMAN/torsion_fitting-2-6-8-1.png
- torsion_fit/BMAN-AMAN/torsion_fitting-2-6-8-11.png
- torsion_fit/BMAN-AMAN/torsion_fitting-2-6-8-14.png
- torsion_fit/BMAN-AMAN/torsion_fitting-3-7-9-10.png
- torsion_fit/BMAN-AMAN/torsion_fitting-3-7-9-15.png
- torsion_fit/BMAN-AMAN/torsion_fitting-3-7-9-4.png
- torsion_fit/BMAN-AMAN/torsion_fitting-4-9-10-1.png
- torsion_fit/BMAN-AMAN/torsion_fitting-4-9-10-16.png
- torsion_fit/BMAN-AMAN/torsion_fitting-6-7-9-10.png
- torsion_fit/BMAN-AMAN/torsion_fitting-6-7-9-15.png
- torsion_fit/BMAN-AMAN/torsion_fitting-6-7-9-4.png
- torsion_fit/BMAN-AMAN/torsion_fitting-6-8-11-17.png
- torsion_fit/BMAN-AMAN/torsion_fitting-6-8-11-5.png
- torsion_fit/BMAN-AMAN/torsion_fitting-7-6-8-1.png
- torsion_fit/BMAN-AMAN/torsion_fitting-7-6-8-11.png
- torsion_fit/BMAN-AMAN/torsion_fitting-7-6-8-14.png
- torsion_fit/BMAN-AMAN/torsion_fitting-7-9-10-1.png
- torsion_fit/BMAN-AMAN/torsion_fitting-7-9-10-16.png
- torsion_fit/BMAN-AMAN/torsion_fitting-8-1-10-16.png
- torsion_fit/BMAN-AMAN/torsion_fitting-8-1-10-9.png
- torsion_fit/BMAN-AMAN/torsion_fitting-8-6-7-13.png
- torsion_fit/BMAN-AMAN/torsion_fitting-8-6-7-3.png
- torsion_fit/BMAN-AMAN/torsion_fitting-8-6-7-9.png
- torsion_fit/CHL1/
- torsion_fit/CHL1/1_2_Index_0-fit-1-5.png
- torsion_fit/CHL1/1_2_Index_0-fit-4-1.png
- torsion_fit/CHL1/16_14_Index_0-fit-5-1.png
- torsion_fit/CHL1/16_14_Index_0-fit-5-6.png
- torsion_fit/CHL1/16_18_Index_0-fit-1-2.png
- torsion_fit/CHL1/16_18_Index_0-fit-3-2.png
- torsion_fit/CHL1/16_18_Index_0-fit-5-2.png
- torsion_fit/CHL1/16_26_Index_0-fit-1-5.png
- torsion_fit/CHL1/16_26_Index_0-fit-7-5.png
- torsion_fit/CHL1/21_18_Index_0-fit-2-3.png
- torsion_fit/CHL1/24_50_Index_0-fit-4-7.png
- torsion_fit/CHL1/27_26_Index_0-fit-7-5.png
- torsion_fit/CHL1/31_26_Index_0-fit-5-2.png
- torsion_fit/CHL1/31_34_Index_0-fit-5-2.png
- torsion_fit/CHL1/37_14_Index_0-fit-1-3.png
- torsion_fit/CHL1/37_14_Index_0-fit-3-6.png
- torsion_fit/CHL1/37_34_Index_0-fit-2-5.png
- torsion_fit/CHL1/37_39_Index_0-fit-3-2.png
- torsion_fit/CHL1/37_39_Index_0-fit-3-7.png
- torsion_fit/CHL1/40_39_Index_0-fit-3-8.png
- torsion_fit/CHL1/44_39_Index_0-fit-2-5.png
- torsion_fit/CHL1/52_50_Index_0-fit-4-7.png
- torsion_fit/CHL1/56_50_Index_0-fit-4-8.png
- torsion_fit/CHL1/56_59_Index_0-fit-5-7.png
- torsion_fit/CHL1/62_65_Index_0-fit-5-6.png
- torsion_fit/CHL1/CHL1.png
- torsion_fit/POPC/
- torsion_fit/POPC/Choline-fit-2-3.png
- torsion_fit/POPC/Choline-fit-2-4.png
- torsion_fit/POPC/Choline-fit-2-5.png
- torsion_fit/POPC/Choline-fit-2-6.png
- torsion_fit/POPC/Choline-fit-7-1.png
- torsion_fit/POPC/Choline-fit-7-3.png
- torsion_fit/POPI/
- torsion_fit/POPI/19_1_Index_0-fit-2-1.png
- torsion_fit/POPI/7_1_Index_0-fit-3-1.png
- torsion_fit/POPI/8_2_Index_0-fit-2-1.png
- torsion_fit/POPI/8_2_Index_0-fit-2-5.png
- torsion_fit/POPI/MethylHexol.png
- torsion_fit/POPS/
- torsion_fit/POPS/AminoProp-fit-10-13.png
- torsion_fit/POPS/AminoProp-fit-10-5.png
- torsion_fit/POPS/AminoProp-fit-3-2.png
- torsion_fit/POPS/AminoProp-fit-3-2_useweights.png
- torsion_fit/POPS/AminoProp-fit-5-7.png
