# Supplementary material for: Water–glycan interactions drive the SARS-CoV-2 spike dynamics: insights into glycan-gate control and camouflage mechanisms
Source: Chem Sci. 2024 Aug 23;15(35):14177–87. doi: 10.1039/d4sc04364b (PMC11359970; doi:10.1039/d4sc04364b)
Supplement: SC-015-D4SC04364B-s002 [file SC-015-D4SC04364B-s002.zip › torsion_fit/AFUC/Fuc.xyz]

    22
     1  O    1.225310   -0.850680   -0.977910  409  8   9
     2  O   -1.843080    1.387310    0.651640  410  5   19
     3  O    0.254240    1.817700   -1.105050  408  6   20
     4  O   -2.171210   -1.458790    0.207230  407  7   21
     5  C   -0.753670    0.466290    0.603860  401  2   6   7   11
     6  C    0.525950    1.156810    0.142160  404  3   5   8   12
     7  C   -1.099820   -0.690470   -0.323450  406  4   5   9   13
     8  C    1.662390    0.155240   -0.040000  403  1   6   10   14
     9  C    0.098900   -1.605930   -0.507120  402  1   7   15   22
    10  C    2.213870   -0.424900    1.254820  405  8   16   17   18
    11  H   -0.644520    0.071690    1.620890  414  5
    12  H    0.802110    1.947150    0.849370  412  6
    13  H   -1.377650   -0.271560   -1.303930  411  7
    14  H    2.473050    0.665630   -0.571990  413  8
    15  H    0.318160   -2.123220    0.435000  415  9
    16  H    2.691200    0.369460    1.836600  416  10
    17  H    2.966610   -1.181360    1.019130  416  10
    18  H    1.446960   -0.883490    1.881590  416  10
    19  H   -1.730530    1.929880   -0.155050  417  2
    20  H    0.396390    1.134320   -1.789270  418  3
    21  H   -2.849890   -0.804220    0.459780  419  4
    22  H   -0.099660   -2.360930   -1.270950  415  9
