# Supplementary material for: Water–glycan interactions drive the SARS-CoV-2 spike dynamics: insights into glycan-gate control and camouflage mechanisms
Source: Chem Sci. 2024 Aug 23;15(35):14177–87. doi: 10.1039/d4sc04364b (PMC11359970; doi:10.1039/d4sc04364b)
Supplement: SC-015-D4SC04364B-s002 [file SC-015-D4SC04364B-s002.zip › torsion_fit/BGAL/Gal.xyz]

    23
     1  O    0.997750    0.433220    1.143920  430  8   10
     2  O   -0.669270   -1.933550    1.025740  428  6   19
     3  O   -2.395380   -0.873810   -0.854670  429  7   20
     4  O   -2.033090    1.925240   -0.238830  427  9   21
     5  O    3.247520    0.445410   -0.482370  431  11   22
     6  C   -0.109880   -1.300690   -0.137490  424  2   7   8   12
     7  C   -1.115680   -0.277280   -0.655530  421  3   6   9   13
     8  C    1.222110   -0.651980    0.211600  423  1   6   11   14
     9  C   -1.236690    0.888410    0.315020  425  4   7   10   15
    10  C    0.133280    1.463410    0.625760  422  1   9   16   23
    11  C    2.067500   -0.180630   -0.964470  426  5   8   17   18
    12  H    0.024980   -2.099160   -0.876240  433  6
    13  H   -0.806850    0.117860   -1.630920  434  7
    14  H    1.820620   -1.366490    0.787510  435  8
    15  H   -1.685710    0.515270    1.249490  432  9
    16  H    0.072190    2.222460    1.408490  436  10
    17  H    1.504680    0.491810   -1.626340  437  11
    18  H    2.376110   -1.045410   -1.559910  437  11
    19  H   -0.432090   -1.358310    1.778560  439  2
    20  H   -2.507120   -1.466900   -0.084230  438  3
    21  H   -2.826970    1.476510   -0.587640  440  4
    22  H    2.966220    0.961000    0.296380  441  5
    23  H    0.549900    1.931900   -0.274810  436  10
