# Supplementary material for: Water–glycan interactions drive the SARS-CoV-2 spike dynamics: insights into glycan-gate control and camouflage mechanisms
Source: Chem Sci. 2024 Aug 23;15(35):14177–87. doi: 10.1039/d4sc04364b (PMC11359970; doi:10.1039/d4sc04364b)
Supplement: SC-015-D4SC04364B-s002 [file SC-015-D4SC04364B-s002.zip › torsion_fit/BGLN/GlcNAc.xyz]

    29
     1  C    3.314250   -0.339190   -0.057000  459  2   3   4
     2  C    4.625870    0.350640    0.254360  457  1   19   20   21
     3  O    3.251230   -1.436490   -0.615890  472  1
     4  N    2.192110    0.351130    0.332510  458  1   5   22
     5  C    0.884470   -0.036470   -0.174280  453  4   6   7   13
     6  H    0.919160   -0.160950   -1.265580  467  5
     7  C    0.388640   -1.344810    0.443360  456  5   8   23   29
     8  O   -0.920390   -1.657050   -0.046810  460  7   9
     9  C   -1.885350   -0.672310    0.307550  455  8   10   11   17
    10  H   -1.949980   -0.568190    1.406620  464  9
    11  C   -1.495690    0.684350   -0.277750  451  9   12   13   16
    12  H   -1.497430    0.609570   -1.377390  466  11
    13  C   -0.102290    1.057410    0.180300  454  5   11   14   15
    14  H   -0.132520    1.163600    1.279180  465  13
    15  O    0.333470    2.276420   -0.413590  461  13   24
    16  O   -2.343710    1.742380    0.166150  462  11   25
    17  C   -3.206280   -1.187110   -0.247250  452  9   18   26   27
    18  O   -4.279330   -0.255220   -0.029720  463  17   28
    19  H    4.591250    0.871010    1.214910  470  2
    20  H    5.417780   -0.398030    0.268100  470  2
    21  H    4.851140    1.082960   -0.527430  470  2
    22  H    2.299170    1.346650    0.504710  471  4
    23  H    1.034140   -2.171800    0.151190  469  7
    24  H   -0.404450    2.902110   -0.280540  475  15
    25  H   -3.253540    1.461550   -0.060560  473  16
    26  H   -3.116450   -1.298770   -1.330130  468  17
    27  H   -3.434690   -2.170370    0.180090  468  17
    28  H   -4.521280   -0.307090    0.911490  474  18
    29  H    0.380940   -1.255620    1.540950  469  7
