# Supplementary material for: Water–glycan interactions drive the SARS-CoV-2 spike dynamics: insights into glycan-gate control and camouflage mechanisms
Source: Chem Sci. 2024 Aug 23;15(35):14177–87. doi: 10.1039/d4sc04364b (PMC11359970; doi:10.1039/d4sc04364b)
Supplement: SC-015-D4SC04364B-s002 [file SC-015-D4SC04364B-s002.zip › torsion_fit/BMAN-AMAN/Man.xyz]

    23
     1  O   -0.019210   -1.680030   -0.623390  490  8   10
     2  O   -1.108620    1.812600   -0.428120  488  6   19
     3  O    1.596090    1.961960    0.457500  489  7   20
     4  O    2.528890   -0.428570   -0.632100  487  9   21
     5  O   -3.158940    0.062120    0.214280  491  11   22
     6  C   -0.192080    0.723790   -0.563080  484  2   7   8   12
     7  C    0.825160    0.766060    0.571470  481  3   6   9   13
     8  C   -0.969030   -0.593500   -0.597020  483  1   6   11   14
     9  C    1.706640   -0.475110    0.542290  485  4   7   10   15
    10  C    0.833910   -1.717300    0.529850  482  1   9   16   23
    11  C   -2.017460   -0.728490    0.511040  486  5   8   17   18
    12  H    0.359680    0.823110   -1.510590  493  6
    13  H    0.296860    0.836680    1.529510  494  7
    14  H   -1.510820   -0.674930   -1.544220  495  8
    15  H    2.390060   -0.473180    1.398790  492  9
    16  H    1.447100   -2.614500    0.411510  496  10
    17  H   -2.349380   -1.770150    0.543360  497  11
    18  H   -1.606880   -0.474120    1.498670  497  11
    19  H   -0.550930    2.589080   -0.223730  499  2
    20  H    2.272910    1.748230   -0.216680  498  3
    21  H    1.990110   -0.834900   -1.339120  500  4
    22  H   -2.825230    0.974640    0.119940  501  5
    23  H    0.257970   -1.807350    1.459840  496  10
