# Supplementary material for: Water–glycan interactions drive the SARS-CoV-2 spike dynamics: insights into glycan-gate control and camouflage mechanisms
Source: Chem Sci. 2024 Aug 23;15(35):14177–87. doi: 10.1039/d4sc04364b (PMC11359970; doi:10.1039/d4sc04364b)
Supplement: SC-015-D4SC04364B-s003 [file SC-015-D4SC04364B-s003.zip]

Archive with 2 entries (2 files):
- spike_closed/spike.prm
- spike_closed/spike_closed.xyz
